# Supplementary material for: Insight into genetic regulation of miRNA in mouse brain
Source: BMC Genomics. 2019 Nov 13;20:849. doi: 10.1186/s12864-019-6110-6 (PMC6854704; doi:10.1186/s12864-019-6110-6)
Supplement: Supplementary file 2 — Additional file 2. KEGG enrichment pathways for all miRNA involved in significant mi-eQTL. [file 12864_2019_6110_MOESM2_ESM.xlsx]

## Sheet: Diana_miR_Path_Parameters
Parameter	Value
Species	Mouse
Database	TargetScan
way to merge results	genes union
P-value threshold	0.05
MicroT threshold	0.8
FDR Correction	Yes
* function and reference columns were only filled for rows with evidence of brain related pathways

## Sheet: mmu-miR-5121
mmu-miR-5121
KEGG pathway	Adjusted p-value	# of genes targeted	Function	Reference
NF-kappa B signaling pathway	0.000488919	1
Toll-like receptor signaling pathway	0.0136798	2

## Sheet: mmu-miR-669o-5p
mmu-miR-669o-5p
KEGG pathway	Adjusted p-value	# of genes targeted	Function	Reference
D-Arginine and D-ornithine metabolism	0.00239418	1
TGF-beta signaling pathway	0.00873693	2
Glycosaminoglycan degradation	0.0133091	1
Propanoate metabolism	0.0169344	1
Chemical carcinogenesis	0.031199	1

## Sheet: mmu-miR-547-3p
mmu-miR-547-3p
KEGG pathway	Adjusted p-value	# of genes targeted	Function	Reference
Glycosaminoglycan biosynthesis - chondroitin sulfate / dermatan sulfate	0.0118475	1
Arrhythmogenic right ventricular cardiomyopathy (ARVC)	0.0136206	2
Axon guidance	0.016546	5	neural development	https://www.ncbi.nlm.nih.gov/pubmed/29226467
Glioma	0.0169682	3	brain tumors	https://www.ncbi.nlm.nih.gov/pubmed/29170066

## Sheet: mmu-miR-467e-5p
mmu-miR-467e-5p
KEGG pathway	Adjusted p-value	# of genes targeted
No Pathways

## Sheet: mmu-miR-669a-5p
mmu-miR-669a-5p
KEGG pathway	Adjusted p-value	# of genes targeted	Function	Reference
Fatty acid degradation	4.85549e-16	1
Fatty acid metabolism	1.91858e-11	1
Metabolic pathways	8.96228e-06	5
Valine, leucine and isoleucine degradation	0.000370643	1
Glycosaminoglycan degradation	0.0020364	1
Sphingolipid metabolism	0.028724	1
Inositol phosphate metabolism	0.0297692	1
Butanoate metabolism	0.0401133	1

## Sheet: mmu-miR-1934-5p
mmu-miR-1934-5p
KEGG pathway	Adjusted p-value	# of genes targeted	Function	Reference
Estrogen signaling pathway	0.0383521	2

## Sheet: mmu-miR-201-5p
mmu-miR-201-5p
KEGG pathway	Adjusted p-value	# of genes targeted
No Pathway

## Sheet: mmu-miR-881-3p
mmu-miR-881-3p
KEGG pathway	Adjusted p-value	# of genes targeted	Function	Reference
Fatty acid degradation	0.00165151	1
Fatty acid metabolism	0.00415483	1
alpha-Linolenic acid metabolism	0.0383303	1
Thyroid cancer	0.042985	1

## Sheet: mmu-miR-8103
mmu-miR-8103
KEGG pathway	Adjusted p-value	# of genes targeted	Function	Reference
Tyrosine metabolism	0.000136963	2
Adrenergic signaling in cardiomyocytes	0.000278829	6
Hematopoietic cell lineage	0.000278829	2
NF-kappa B signaling pathway	0.000610462	3
Intestinal immune network for IgA production	0.0446415	4

[truncated: 21 more sheets: mmu-miR-1981-3p, mmu-miR-5621-5p, mmu-miR-297b-5p, mmu-miR-381-5p, mmu-miR-32-3p, mmu-miR-208b-3p, mmu-miR-8114, mmu-miR-677-5p, mmu-miR-6929-3p, mmu-miR-205-5p, mmu-miR-6516-5p, mmu-miR-871-3p, mmu-miR-152-5p, mmu-miR-3086-5p, mmu-miR-465c-5p, mmu-miR-193a-3p, mmu-miR-466q, mmu-miR-6905-5p, mmu-miR-9769-3p, mmu-miR-7674-5p …]
